# Supplementary material for: Data from quantitative serum proteomic analysis after laparoscopic gastric plication
Source: Data Brief. 2019 May 30;25:104077. doi: 10.1016/j.dib.2019.104077 (PMC6580113; doi:10.1016/j.dib.2019.104077)
Supplement: Multimedia component 1 [file mmc1.xlsx]

## Sheet: Quantified serum proteins
Supplementary Table 1 List of quantifiable serum proteins
Majority protein IDs	Gene names	Protein names	Mol. weight [kDa]	Peptides	Unique peptides	MS/MS Count	Sequence coverage [%]	Unique sequence coverage [%]	MaxQuant Score
A0A024R6I7;P01009;G3V5R8;G3V387;A0A0B4J278;G3V544;A0A0G2JRN3;P01009-3;P01009-2	SERPINA1	Alpha-1-antitrypsin;Short peptide from AAT	46.708	2	2	8	10.5	10.5	15.586
A0A087WTK0;A0A087WVC6;Q12913-2;Q12913;E9PPH3	PTPRJ	Protein-tyrosine-phosphatase;Receptor-type tyrosine-protein phosphatase eta	146.07	2	2	5	2.3	2.3	8.8946
A0A087WXI2;Q9Y6R7	FCGBP	IgGFc-binding protein	445.21	10	10	37	4.3	4.3	29.008
A0A087X0M8;O00533;O00533-2	CHL1	Neural cell adhesion molecule L1-like protein;Processed neural cell adhesion molecule L1-like protein	130.79	3	3	49	3.7	3.7	22.56
A0A087X1J7;P22352	GPX3	Glutathione peroxidase;Glutathione peroxidase 3	25.402	9	9	992	47.1	47.1	67.251
A0A096LPE2;E9PR14;G3V1D9;P0DJI9-2	SAA2-SAA4;SAA2	Serum amyloid A protein;Serum amyloid A-2 protein	23.353	5	2	66	30.8	14.4	93.129
A0A0A0MRA3;A0A0A0MTS7;Q8WZ42-9;Q8WZ42-7;Q8WZ42-12;Q8WZ42-3;Q8WZ42-10;Q8WZ42-5;Q8WZ42-11;Q8WZ42-4;Q8WZ42-2;Q8WZ42;Q8WZ42-8;Q8WZ42-13	TTN	Titin	3014	6	6	170	0.4	0.4	4.6528
A0A0A0MRJ7;P12259	F5	Coagulation factor V;Coagulation factor V heavy chain;Coagulation factor V light chain	252.23	30	30	2286	17	17	323.31
A0A0A0MSV6;D6R934;P02746	C1QB	Complement C1q subcomponent subunit B	24.03	6	6	1263	34.6	34.6	202.25
Q5T4F6;A0A0C4DFP6;Q9NQ79-3;Q9NQ79-2;Q9NQ79	CRTAC1	Cartilage acidic protein 1	56.575	2	2	11	9.9	9.9	17.065
A0A0C4DGZ8;P07359	GP1BA	Platelet glycoprotein Ib alpha chain;Glycocalicin	68.954	6	6	442	12.8	12.8	67.668
Q5SRN7;A0A140T975;A0A140T955;A0A140T941;A0A140T933;A0A140T8W8;A0A0G2JI36;A0A1W2PS24;A0A1W2PR61;A0A1W2PQS8;Q9GJ45;A0A1W2PS39;A0A1W2PQD0;A0A1W2PPQ2;A0A1W2PPF8;A0A140T9Z6;A0A1W2PRT9;B0UXQ0;A0A140T9I0;A0A1W2PSE7;Q5SRN5;A0A140T9X5;A0A140T913;A0A140T8Y4;A0A0G2JIF2;A0A0G2JPD3;A0A0G2JL56;Q29940;P30685;P30498;P30495;P30493;P30492;P30491;P30490;P30484;P30464;P18465;P18464;P10319;P30512;P30459;P30457;P30456…	HLA-A;HLA-B;HLA-C	HLA class I histocompatibility antigen, B-59 alpha chain;HLA class I histocompatibility antigen, B-35 alpha chain;HLA class I histocompatibility antigen, B-78 alpha chain;HLA class I histocompatibility antigen, B-56 alpha chain;HLA class I histocompatibility antigen, B-55 alpha chain;HLA class I histocompatibility antigen, B-54 alpha chain;HLA class I histocompatibility antigen, B-53 alpha chain;…	34.211	2	2	79	10.4	10.4	22.026
A0A0U1RQQ4;Q9UNN8	PROCR	Endothelial protein C receptor	24.284	2	2	75	12.2	12.2	5.1386
A0A0U1RR20;Q92954-5;Q92954-4;Q92954-3;Q92954-6;Q92954-2;Q92954	PRG4	Proteoglycan 4;Proteoglycan 4 C-terminal part	146.45	13	13	932	12.3	12.3	127.85
A0A140T8Z8;A0A140T9C0;A0A140T902;A0A140T8Y3;A0A140TA52;A0A140TA41;A0A140TA33;P22105;P22105-3;P22105-4;A0A087X0I0;A0A140T9L7;P22105-2	TNXB	Tenascin-X	358.54	9	9	58	4.7	4.7	23.193
A0A1B0GUU9;P01871;P01871-2	IGHM	Ig mu chain C region	51.923	15	15	1922	37.1	37.1	251.03
A0A1W2PQB1;H0Y755;M9MML0;P08637	FCGR3A	Low affinity immunoglobulin gamma Fc region receptor III-A	32.69	4	3	57	12.4	8.3	23.387
A6XND1;A6XND0;P17936;P17936-2	IGFBP3	Insulin-like growth factor-binding protein 3	28.98	3	3	373	16.3	16.3	22.835
B0YIW2;P02656	APOC3	Apolipoprotein C-III	12.815	8	8	1748	53	53	323.31
B1ALD9;Q15063-7;Q15063-6;Q15063-4;Q15063-2;Q15063-3;Q15063-5;Q15063	POSTN	Periostin	90.142	2	2	1	3.1	3.1	4.2273
B4DPQ0;P00736;F5H2D0	C1R	Complement C1r subcomponent;Complement C1r subcomponent heavy chain;Complement C1r subcomponent light chain	81.889	29	29	5244	54.5	54.5	323.31
B4E1Z4;P00751	CFB	Complement factor B;Complement factor B Ba fragment;Complement factor B Bb fragment	140.94	61	3	865	51	4.3	323.31
C9J8S2;Q99969	RARRES2	Retinoic acid receptor responder protein 2	17.813	3	3	32	15.1	15.1	11.719
C9JEU5;C9JC84;P02679-2;P02679	FGG	Fibrinogen gamma chain	50.322	4	4	4	14.6	14.6	18.955
C9JF17;P05090	APOD	Apolipoprotein D	24.158	8	8	424	29.3	29.3	62.531
F5GZZ9;C9JHR8;Q86VB7-3;Q86VB7-4;Q86VB7;Q86VB7-2;H0YGZ7	CD163	Scavenger receptor cysteine-rich type 1 protein M130;Soluble CD163	120.32	2	2	3	2.9	2.9	8.2175
C9JV77;P02765	AHSG	Alpha-2-HS-glycoprotein;Alpha-2-HS-glycoprotein chain A;Alpha-2-HS-glycoprotein chain B	39.411	15	15	12473	55.7	55.7	323.31
D6RAR4;Q04756	HGFAC	Hepatocyte growth factor activator;Hepatocyte growth factor activator short chain;Hepatocyte growth factor activator long chain	71.482	7	7	891	16.5	16.5	152.31
E7END6;P04070;P04070-2;H7BYX9	PROC	Vitamin K-dependent protein C;Vitamin K-dependent protein C light chain;Vitamin K-dependent protein C heavy chain;Activation peptide	55.389	9	9	1274	23.2	23.2	85.19
E7ENL6;P12111-4;P12111-2;P12111;P12111-3;P12111-5	COL6A3	Collagen alpha-3(VI) chain	278.11	6	6	31	3.6	3.6	13.117
E7EPG1;Q13201	MMRN1	Multimerin-1;Platelet glycoprotein Ia*;155 kDa platelet multimerin	110.75	6	6	41	9.6	9.6	21.361
G3XAM2;E7ETH0;P05156;A0A087X0I2	CFI	Complement factor I;Complement factor I heavy chain;Complement factor I light chain	65.059	19	19	3845	32.6	32.6	323.31
E7EUF1;Q13822;Q13822-3;Q13822-2;E5RIA2	ENPP2	Ectonucleotide pyrophosphatase/phosphodiesterase family member 2	101.55	4	4	17	6.1	6.1	9.4061
E7EX60;Q5T7F0;E9PEP6;O14786-3;O14786-2;O14786;Q5JWQ4	NRP1	Neuropilin-1	72.093	3	3	84	8	8	6.6509
E9PEK4;P07333;P07333-2	CSF1R	Macrophage colony-stimulating factor 1 receptor	74.268	2	2	266	3.9	3.9	14.782
H7C0V9;E9PG40;P05067-7;P05067-11;P05067-8;P05067-9;P05067;A0A0A0MRG2;P05067-2;P05067-10;P05067-3;P05067-4;P05067-5;P05067-6	APP	Amyloid beta A4 protein;N-APP;Soluble APP-alpha;Soluble APP-beta;C99;Beta-amyloid protein 42;Beta-amyloid protein 40;C83;P3(42);P3(40);C80;Gamma-secretase C-terminal fragment 59;Gamma-secretase C-terminal fragment 57;Gamma-secretase C-terminal fragment 50;C31	54.981	3	3	23	7	7	4.9844
E9PHK0;P05452	CLEC3B	Tetranectin	17.794	11	11	1995	86.2	86.2	323.31
E9PJ29;Q86UD1	OAF	Out at first protein homolog	18.091	2	2	15	17.8	17.8	7.7788
F5GY03;P09486;E5RK62	SPARC	SPARC	17.47	6	6	370	47.7	47.7	46.41
F5H8B0;P08709-2;P08709	F7	Coagulation factor VII;Factor VII light chain;Factor VII heavy chain	41.879	3	3	41	12	12	14.346
G3V1N2;P69905	HBA2;HBA1	Hemoglobin subunit alpha	11.948	3	3	26	30.9	30.9	9.3138
G3V2W1;Q9UK55	SERPINA10	Protein Z-dependent protease inhibitor	55.113	11	11	320	27.1	27.1	149.1
G3XAK1;P26927	MST1	Hepatocyte growth factor-like protein;Hepatocyte growth factor-like protein alpha chain;Hepatocyte growth factor-like protein beta chain	81.998	14	7	467	28.7	15.2	114.98
G3XAP6;P49747-2;P49747	COMP	Cartilage oligomeric matrix protein	79.696	4	3	22	11.2	9.4	14.022
H0Y512;Q9HDC9-2;Q9HDC9	APMAP	Adipocyte plasma membrane-associated protein	45.294	3	3	42	11.7	11.7	7.3109
H0YD13;H0YDW7;H0YCV9;H0Y5E4;P16070-15;P16070-18;P16070-12;P16070-14;P16070-13;P16070-11;P16070-10;P16070-16;P16070-8;P16070-9;P16070-17;P16070-6;P16070-4;P16070-3;P16070-7;P16070-5;P16070;E9PKC6;H0YDX6;H0YD17;H0Y2P0	CD44	CD44 antigen	22.683	3	3	252	15	15	14.205
H0YAC1;P03952;E9PBC5	KLKB1	Plasma kallikrein;Plasma kallikrein heavy chain;Plasma kallikrein light chain	76.773	20	20	2618	40.4	40.4	314.16
I3L145;P04278;B4DYU0;P04278-2;P04278-3;I3L1J1;A0A0C4DGN2;P04278-4;P04278-5;I3L2X4;I3L2F1;B0FWH5	SHBG	Sex hormone-binding globulin	37.487	12	12	1246	59.9	59.9	323.31
I3L1J2;P33151;P33151-2;H3BPG1	CDH5	Cadherin-5	45.414	4	4	92	14	14	45.836
J3KSI6;Q14126	DSG2	Desmoglein-2	25.938	2	2	8	12.9	12.9	9.762
K4DIA0;A0A087X1L8;O75144-3;O75144;O75144-2	ICOSLG	ICOS ligand	51.925	2	2	28	5.1	5.1	5.0243
K7ER74;A0A024R0T9;P02655;V9GYJ8	APOC4-APOC2;APOC2	Apolipoprotein C-II;Proapolipoprotein C-II	20.049	5	4	2339	32	25.8	180.37
K7ERG9;P00746	CFD	Complement factor D	27.862	8	8	996	46.5	46.5	143.61
K7ERI9;P02654;K7EJI9;K7ELM9;K7EPF9	APOC1	Apolipoprotein C-I;Truncated apolipoprotein C-I	8.647	5	5	3686	42.9	42.9	43.359
O00187;O00187-2	MASP2	Mannan-binding lectin serine protease 2;Mannan-binding lectin serine protease 2 A chain;Mannan-binding lectin serine protease 2 B chain	75.702	7	7	341	10.1	10.1	35.037
O00391;O00391-2	QSOX1	Sulfhydryl oxidase 1	82.577	14	14	456	26.1	26.1	90.495
O14791-3;O14791;O14791-2	APOL1	Apolipoprotein L1	42.158	5	5	462	11.1	11.1	156.16
O43866	CD5L	CD5 antigen-like	38.087	4	4	17	19.9	19.9	36.911
O75636;O75636-2	FCN3	Ficolin-3	32.903	10	10	1209	53.5	53.5	241.88
O75882-3;O75882-2;O75882	ATRN	Attractin	133.7	12	12	1631	14.3	14.3	275.32
O95445;Q5SRP5;O95445-2	APOM	Apolipoprotein M	21.253	6	6	1433	41	41	62.227
O95497	VNN1	Pantetheinase	57.011	5	5	61	12.5	12.5	9.5351
P00450	CP	Ceruloplasmin	122.2	68	3	2969	80.8	5.2	323.31
P00488	F13A1	Coagulation factor XIII A chain	83.266	5	5	144	10.5	10.5	21.999
P00734;E9PIT3	F2	Prothrombin;Activation peptide fragment 1;Activation peptide fragment 2;Thrombin light chain;Thrombin heavy chain	70.036	37	37	16774	57.6	57.6	323.31
P00739;P00739-2;A0A0A0MRD9	HPR	Haptoglobin-related protein	39.029	8	3	70	29	14.4	24.763
P00740-2;P00740	F9	Coagulation factor IX;Coagulation factor IXa light chain;Coagulation factor IXa heavy chain	47.617	9	9	590	33.1	33.1	149.29
P00742	F10	Coagulation factor X;Factor X light chain;Factor X heavy chain;Activated factor Xa heavy chain	54.731	7	7	863	18.9	18.9	168.66
P00747	PLG	Plasminogen;Plasmin heavy chain A;Activation peptide;Angiostatin;Plasmin heavy chain A, short form;Plasmin light chain B	90.568	45	43	14473	64.7	64.7	323.31
P00748	F12	Coagulation factor XII;Coagulation factor XIIa heavy chain;Beta-factor XIIa part 1;Coagulation factor XIIa light chain	67.791	21	21	4782	49.6	49.6	323.31
P00915;E5RHP7;E5RH81;E5RIF9;E5RG43;E5RFE7	CA1	Carbonic anhydrase 1	28.87	9	9	176	50.6	50.6	109.21
P01008	SERPINC1	Antithrombin-III	52.602	23	23	9473	51.9	51.9	323.31
P01011;G3V3A0	SERPINA3	Alpha-1-antichymotrypsin;Alpha-1-antichymotrypsin His-Pro-less	47.65	25	9	9657	52.5	23.4	323.31
P01019	AGT	Angiotensinogen;Angiotensin-1;Angiotensin-2;Angiotensin-3;Angiotensin-4;Angiotensin 1-9;Angiotensin 1-7;Angiotensin 1-5;Angiotensin 1-4	53.154	20	20	6685	44.1	44.1	323.31
P01023	A2M	Alpha-2-macroglobulin	163.29	107	99	42443	78.2	73.3	323.31
P01024	C3	Complement C3;Complement C3 beta chain;C3-beta-c;Complement C3 alpha chain;C3a anaphylatoxin;Acylation stimulating protein;Complement C3b alpha chain;Complement C3c alpha chain fragment 1;Complement C3dg fragment;Complement C3g fragment;Complement C3d fragment;Complement C3f fragment;Complement C3c alpha chain fragment 2	187.15	157	150	75299	83	80.3	323.31
P01031	C5	Complement C5;Complement C5 beta chain;Complement C5 alpha chain;C5a anaphylatoxin;Complement C5 alpha chain	188.3	57	57	14523	43.7	43.7	323.31
P01034	CST3	Cystatin-C	15.799	6	6	590	56.8	56.8	30.038
P01042	KNG1	Kininogen-1;Kininogen-1 heavy chain;T-kinin;Bradykinin;Lysyl-bradykinin;Kininogen-1 light chain;Low molecular weight growth-promoting factor	71.957	26	4	3542	35.2	5.3	323.31
P01042-2;P01042-3	KNG1	Kininogen-1;Kininogen-1 heavy chain;T-kinin;Bradykinin;Lysyl-bradykinin;Kininogen-1 light chain;Low molecular weight growth-promoting factor	47.883	24	2	215	48.9	3.7	8.2232
P01834	IGKC	Ig kappa chain C region	11.765	7	7	186	82.2	82.2	262.59
P01860	IGHG3	Ig gamma-3 chain C region	41.287	12	6	226	42.2	23.3	323.31
P02647;F8W696	APOA1	Apolipoprotein A-I;Proapolipoprotein A-I;Truncated apolipoprotein A-I	30.777	48	48	37349	90.6	90.6	323.31
P02649;H0Y7L5;E9PEV4;E7ERP7	APOE	Apolipoprotein E	36.154	12	12	4280	41	41	323.31
V9GYM3;P02652;V9GYG9;V9GYE3	APOA2	Apolipoprotein A-II;Proapolipoprotein A-II;Truncated apolipoprotein A-II	14.914	13	13	1168	57.9	57.9	323.31
P02671-2;P02671	FGA	Fibrinogen alpha chain;Fibrinopeptide A;Fibrinogen alpha chain	69.756	6	6	819	15.5	15.5	262.2
P02741	CRP	C-reactive protein;C-reactive protein(1-205)	25.038	5	5	562	17.9	17.9	64.922
P02743	APCS	Serum amyloid P-component;Serum amyloid P-component(1-203)	25.387	6	6	996	26.5	26.5	195.46
P02745	C1QA	Complement C1q subcomponent subunit A	26.016	4	4	1522	27.8	27.8	155.23
P02747	C1QC	Complement C1q subcomponent subunit C	25.773	5	5	298	18.8	18.8	100.29
P02748	C9	Complement component C9;Complement component C9a;Complement component C9b	63.173	18	18	3042	36.7	36.7	323.31
P02749;J3QRN2;J3QLI0	APOH	Beta-2-glycoprotein 1	38.298	18	18	6328	63.2	63.2	323.31
P02750	LRG1	Leucine-rich alpha-2-glycoprotein	38.177	11	11	1623	43.8	43.8	323.31
P02751-8;P02751;P02751-14;P02751-3;P02751-15;P02751-9;P02751-17;P02751-7;P02751-10;P02751-11;P02751-6;P02751-5;P02751-13;P02751-4;P02751-12;H0Y7Z1	FN1	Fibronectin;Anastellin;Ugl-Y1;Ugl-Y2;Ugl-Y3	252.81	79	79	16205	50.9	50.9	323.31
Q5VY30;P02753	RBP4	Retinol-binding protein 4;Plasma retinol-binding protein(1-182);Plasma retinol-binding protein(1-181);Plasma retinol-binding protein(1-179);Plasma retinol-binding protein(1-176)	22.974	10	10	2635	63.8	63.8	323.31
P02760	AMBP	Protein AMBP;Alpha-1-microglobulin;Inter-alpha-trypsin inhibitor light chain;Trypstatin	38.999	15	15	2445	51.1	51.1	273.63
P02763	ORM1	Alpha-1-acid glycoprotein 1	23.511	12	9	6702	47.3	35.8	323.31
P02766;A0A087WT59;A0A087WV45	TTR	Transthyretin	15.887	14	14	6850	73.5	73.5	323.31
P02768;A0A0C4DGB6;B7WNR0;H0YA55;D6RHD5;A0A087WWT3;C9JKR2;P02768-3;P02768-2	ALB	Serum albumin	69.366	28	28	341	57.5	57.5	323.31
P02774;P02774-3;P02774-2	GC	Vitamin D-binding protein	52.963	41	5	947	81.4	8.2	323.31
P02775	PPBP	Platelet basic protein;Connective tissue-activating peptide III;TC-2;Connective tissue-activating peptide III(1-81);Beta-thromboglobulin;Neutrophil-activating peptide 2(74);Neutrophil-activating peptide 2(73);Neutrophil-activating peptide 2;TC-1;Neutrophil-activating peptide 2(1-66);Neutrophil-activating peptide 2(1-63)	13.894	6	6	1738	33.6	33.6	277.02
P02776	PF4	Platelet factor 4;Platelet factor 4, short form	10.845	7	7	2170	39.6	39.6	109.77
P02787	TF	Serotransferrin	77.063	28	28	458	47.3	47.3	323.31
P02790;Q9BS19	HPX	Hemopexin	51.676	38	38	21428	76.8	76.8	323.31
P03950	ANG	Angiogenin	16.55	2	2	37	23.1	23.1	17.981
P03951;P03951-2	F11	Coagulation factor XI;Coagulation factor XIa heavy chain;Coagulation factor XIa light chain	70.108	11	11	519	27.4	27.4	92.697
P04003	C4BPA	C4b-binding protein alpha chain	67.033	16	16	1783	36.9	36.9	323.31
P04004	VTN	Vitronectin;Vitronectin V65 subunit;Vitronectin V10 subunit;Somatomedin-B	54.305	17	17	8914	40	40	265.3
P04114	APOB	Apolipoprotein B-100;Apolipoprotein B-48	515.6	290	290	98828	64.3	64.3	323.31
P04180	LCAT	Phosphatidylcholine-sterol acyltransferase	49.577	5	5	424	17.7	17.7	78.082
P04196	HRG	Histidine-rich glycoprotein	59.578	21	21	9699	43.6	43.6	323.31
P04217;P04217-2;M0R009	A1BG	Alpha-1B-glycoprotein	54.253	25	25	11228	61.8	61.8	323.31
P04264	KRT1	Keratin, type II cytoskeletal 1	66.038	14	13	554	25	23.1	195.83
P04275	VWF	von Willebrand factor;von Willebrand antigen 2	309.26	19	19	446	9.2	9.2	143.88
P05062;A0A087WXX2	ALDOB	Fructose-bisphosphate aldolase B;Fructose-bisphosphate aldolase	39.473	3	3	16	11.5	11.5	14.819
P05154;G3V5Q9	SERPINA5	Plasma serine protease inhibitor	45.674	9	9	1179	23.4	23.4	213.94
P05155-2;P05155;P05155-3;H9KV48;E9PGN7	SERPING1	Plasma protease C1 inhibitor	49.757	24	24	6391	41.3	41.3	323.31
P05160	F13B	Coagulation factor XIII B chain	75.51	15	15	422	33.7	33.7	141.93
P05362;K7EKL8;E7ESS4	ICAM1	Intercellular adhesion molecule 1	57.825	2	2	31	4.9	4.9	7.0557
P05543	SERPINA7	Thyroxine-binding globulin	46.324	12	12	3255	36.9	36.9	323.31
P05546	SERPIND1	Heparin cofactor 2	57.07	17	17	5623	44.7	44.7	323.31
P06276;F8WF14;F8WEX7	BCHE	Cholinesterase;Carboxylic ester hydrolase	68.417	10	10	1095	23.1	23.1	283.98
P06396;A0A0A0MS51;A0A0A0MT01;P06396-2;P06396-4;P06396-3	GSN	Gelsolin	85.696	32	32	6394	55	55	323.31
P06727	APOA4	Apolipoprotein A-IV	45.398	33	33	10730	64.9	64.9	323.31
P07195;C9J7H8;A8MW50	LDHB	L-lactate dehydrogenase B chain;L-lactate dehydrogenase	36.638	3	3	48	10.2	10.2	6.8792
P07225;G5E9F8	PROS1	Vitamin K-dependent protein S	75.122	19	19	2121	36.5	36.5	323.31
P07357	C8A	Complement component C8 alpha chain	65.163	17	17	2230	45.4	45.4	323.31
P07358;F5GY80;F5H7G1	C8B	Complement component C8 beta chain	67.046	22	22	4590	53.3	53.3	323.31
P07360;Q5SQ08	C8G	Complement component C8 gamma chain	22.277	9	9	3362	51	51	323.31
P07996;P07996-2	THBS1	Thrombospondin-1	129.38	26	26	2020	28.9	28.9	323.31
P08185	SERPINA6	Corticosteroid-binding globulin	45.14	10	10	1863	39.5	39.5	246.32
P08294	SOD3	Extracellular superoxide dismutase [Cu-Zn]	25.851	3	3	36	21.7	21.7	43.648
P08519	LPA	Apolipoprotein(a)	501.31	16	14	84	15.9	15.5	146.7
P08571;D6RFL4	CD14	Monocyte differentiation antigen CD14;Monocyte differentiation antigen CD14, urinary form;Monocyte differentiation antigen CD14, membrane-bound form	40.076	9	9	1401	34.7	34.7	196.42
P08603	CFH	Complement factor H	139.09	58	34	4486	57.5	30.1	323.31
P08697;P08697-2;A0A0G2JPA8	SERPINF2	Alpha-2-antiplasmin	54.565	19	19	4776	52.7	52.7	323.31
P09172	DBH	Dopamine beta-hydroxylase;Soluble dopamine beta-hydroxylase	69.064	9	9	223	22	22	87.77
P09467;Q5VZC3	FBP1	Fructose-1,6-bisphosphatase 1	36.842	2	2	30	8.3	8.3	4.962
P09871;F8WCZ6;A0A087X232;H0Y5D1	C1S	Complement C1s subcomponent;Complement C1s subcomponent heavy chain;Complement C1s subcomponent light chain	76.684	19	19	5669	37.5	37.5	323.31
P0DJI8;E9PQD6	SAA1	Serum amyloid A-1 protein;Amyloid protein A;Serum amyloid protein A(2-104);Serum amyloid protein A(3-104);Serum amyloid protein A(2-103);Serum amyloid protein A(2-102);Serum amyloid protein A(4-101);Serum amyloid A protein	13.532	7	3	422	73	33.6	302.31
P0DOY3;P0DOY2;P0CF74;A0M8Q6	IGLC6;IGLC7	Ig lambda-6 chain C region;Ig lambda-7 chain C region	11.265	3	2	179	41.5	27.4	58.465
P10124	SRGN	Serglycin	17.652	2	2	55	13.3	13.3	14.694
P10643	C7	Complement component C7	93.517	30	30	3632	45.2	45.2	323.31
P10909-4;P10909;P10909-5;P10909-2;H0YLK8;H0YC35;P10909-3;E7ERK6	CLU	Clusterin;Clusterin beta chain;Clusterin alpha chain;Clusterin	48.803	18	18	6605	36.5	36.5	323.31
P11226	MBL2	Mannose-binding protein C	26.143	6	6	101	41.5	41.5	44.626
P11597-2;P11597;H3BRJ9	CETP	Cholesteryl ester transfer protein	47.787	2	2	55	7.2	7.2	20.241
P12955-3;P12955-2;P12955	PEPD	Xaa-Pro dipeptidase	47.261	3	3	375	12.6	12.6	53.678
P13645	KRT10	Keratin, type I cytoskeletal 10	58.826	7	7	44	23.5	23.5	98.392
P13671	C6	Complement component C6	104.79	25	25	2911	36.5	36.5	323.31
P13796	LCP1	Plastin-2	70.288	9	9	316	18.8	18.8	124.09
P14151;P14151-2	SELL	L-selectin	42.187	2	2	9	7	7	36.026
P14543-2;P14543	NID1	Nidogen-1	122.02	2	2	29	1.7	1.7	2.7005
P14625	HSP90B1	Endoplasmin	92.468	2	2	5	3.1	3.1	3.2103
P14780	MMP9	Matrix metalloproteinase-9;67 kDa matrix metalloproteinase-9;82 kDa matrix metalloproteinase-9	78.457	3	3	38	5.4	5.4	13.554
P15144	ANPEP	Aminopeptidase N	109.54	9	9	9	13.1	13.1	15.684
P15169	CPN1	Carboxypeptidase N catalytic chain	52.286	9	9	1352	36.7	36.7	260.38
P16930-2;P16930;H0YLC7	FAH	Fumarylacetoacetase	38.614	2	2	5	7.2	7.2	8.7223
P18428	LBP	Lipopolysaccharide-binding protein	53.383	13	13	2425	25.4	25.4	269.05
P19320-2;P19320-3;P19320;E9PDD2	VCAM1	Vascular cell adhesion protein 1	71.254	2	2	12	4.6	4.6	17.953
P19652	ORM2	Alpha-1-acid glycoprotein 2	23.602	12	9	4655	48.8	41.8	234.61
P19823;Q5T985	ITIH2	Inter-alpha-trypsin inhibitor heavy chain H2	106.46	30	30	8928	40.8	40.8	323.31
P19827;P19827-2;P19827-3	ITIH1	Inter-alpha-trypsin inhibitor heavy chain H1	101.39	35	35	10411	54.9	54.9	323.31
P20742;P20742-2	PZP	Pregnancy zone protein	163.86	41	33	1675	42.4	36.2	323.31
P22792	CPN2	Carboxypeptidase N subunit 2	60.556	11	11	2525	31.4	31.4	288.53
P22891;P22891-2	PROZ	Vitamin K-dependent protein Z	44.743	8	8	202	27.2	27.2	85.553
P23142	FBLN1	Fibulin-1	77.213	7	5	513	18.3	12.9	87.33
P23142-4;B1AHL2	FBLN1	Fibulin-1	74.433	7	5	1383	16.4	10.8	166.12
P25311;C9JEV0	AZGP1	Zinc-alpha-2-glycoprotein	34.258	14	14	3012	49.3	49.3	297.71
P27169	PON1	Serum paraoxonase/arylesterase 1	39.731	15	15	4981	66.2	66.2	323.31
P27918;E9PAQ1	CFP	Properdin	51.276	3	3	578	10.2	10.2	19.648
P29622	SERPINA4	Kallistatin	48.541	21	21	7236	50.8	50.8	323.31
P32119;A6NIW5	PRDX2	Peroxiredoxin-2	21.892	3	3	77	13.1	13.1	11.676
P33908-2;P33908	MAN1A1	Mannosyl-oligosaccharide 1,2-alpha-mannosidase IA	40.037	3	3	176	13.4	13.4	10.997
P35527;K7EQQ3	KRT9	Keratin, type I cytoskeletal 9	62.064	10	10	38	31.9	31.9	105.51
P35858;P35858-2	IGFALS	Insulin-like growth factor-binding protein complex acid labile subunit	66.034	22	22	4631	42.1	42.1	323.31
P35908	KRT2	Keratin, type II cytoskeletal 2 epidermal	65.432	7	5	182	23.3	19.6	41.128
P36955	SERPINF1	Pigment epithelium-derived factor	46.312	16	16	3245	49	49	323.31
P36980-2;P36980;V9GYE7	CFHR2	Complement factor H-related protein 2	27.896	4	2	43	34.6	9.9	12.805
X6RJP6;P37802;P37802-2	TAGLN2	Transgelin-2	21.086	2	2	41	17.1	17.1	24.461
P40197	GP5	Platelet glycoprotein V	60.958	10	10	188	25.7	25.7	44.894
P41222;H0Y5A1;Q5SQ11	PTGDS	Prostaglandin-H2 D-isomerase	21.029	2	2	35	17.4	17.4	33.606
P43121;P43121-2	MCAM	Cell surface glycoprotein MUC18	71.607	6	6	8	9.6	9.6	10.48
P43251-4;P43251;P43251-3;P43251-2;C9JSN9	BTD	Biotinidase	58.913	10	10	1630	29.8	29.8	180.44
P43652	AFM	Afamin	69.068	25	25	5697	43.6	43.6	323.31
P48740	MASP1	Mannan-binding lectin serine protease 1;Mannan-binding lectin serine protease 1 heavy chain;Mannan-binding lectin serine protease 1 light chain	79.246	6	3	35	15	7	11.924
P48740-2;P48740-4	MASP1	Mannan-binding lectin serine protease 1;Mannan-binding lectin serine protease 1 heavy chain;Mannan-binding lectin serine protease 1 light chain	81.859	6	3	30	13.6	5.9	76.279
P51884	LUM	Lumican	38.429	15	15	2384	41.4	41.4	313.26
P55056	APOC4	Apolipoprotein C-IV	14.553	4	3	101	33.9	25.2	26.187
P55058-3;P55058-2;P55058;P55058-4	PLTP	Phospholipid transfer protein	44.135	8	8	627	24.6	24.6	108.84
P55103	INHBC	Inhibin beta C chain	38.237	2	2	18	6.5	6.5	2.7498
P61626;F8VV32;A0A0B4J259	LYZ	Lysozyme C;Lysozyme	16.537	3	3	367	35.1	35.1	52.365
P68871;F8W6P5;P02042	HBB;HBD	Hemoglobin subunit beta;LVV-hemorphin-7;Spinorphin;Hemoglobin subunit delta	15.998	8	8	50	70.7	70.7	44.332
P80108	GPLD1	Phosphatidylinositol-glycan-specific phospholipase D	92.335	22	22	1494	35.1	35.1	261.08
P81605;P81605-2	DCD	Dermcidin;Survival-promoting peptide;DCD-1	11.284	2	2	20	25.5	25.5	20.572
Q06033-2;Q06033;A0A087WW43;E7ET33	ITIH3	Inter-alpha-trypsin inhibitor heavy chain H3	99.326	29	29	3100	42.9	42.9	323.31
Q08380	LGALS3BP	Galectin-3-binding protein	65.33	8	8	712	19.3	19.3	194.58
Q09666	AHNAK	Neuroblast differentiation-associated protein AHNAK	629.09	3	3	41	1	1	2.9482
Q12805-2;Q12805-4;Q12805-3;Q12805;Q12805-5;A0A0U1RQV3	EFEMP1	EGF-containing fibulin-like extracellular matrix protein 1	53.722	7	7	241	26.6	26.6	103.59
Q13790	APOF	Apolipoprotein F	35.399	3	3	883	19.6	19.6	65.321
Q14515-2;Q14515	SPARCL1	SPARC-like protein 1	61.759	3	3	22	5.8	5.8	7.4345
Q14520-2;Q14520	HABP2	Hyaluronan-binding protein 2;Hyaluronan-binding protein 2 50 kDa heavy chain;Hyaluronan-binding protein 2 50 kDa heavy chain alternate form;Hyaluronan-binding protein 2 27 kDa light chain;Hyaluronan-binding protein 2 27 kDa light chain alternate form	59.864	8	8	1177	29	29	239.12
Q15113	PCOLCE	Procollagen C-endopeptidase enhancer 1	47.972	2	2	20	7.1	7.1	7.2112
Q15166;C9JZ99;F8WD41	PON3	Serum paraoxonase/lactonase 3	39.607	4	4	83	16.4	16.4	43.085
Q15485;Q15485-2	FCN2	Ficolin-2	34.001	5	5	207	25.6	25.6	88.302
Q15582;H0Y8L3	TGFBI	Transforming growth factor-beta-induced protein ig-h3	74.68	11	11	415	21.1	21.1	84.001
Q15848	ADIPOQ	Adiponectin	26.413	2	2	92	17.2	17.2	148.79
Q16610;Q16610-4;Q16610-2	ECM1	Extracellular matrix protein 1	60.673	14	14	501	40.9	40.9	105.79
Q5T1R4-2;Q5T1R4	HIVEP3	Transcription factor HIVEP3	259.33	2	2	220	1.1	1.1	2.8602
Q6EMK4	VASN	Vasorin	71.712	4	4	228	7.9	7.9	51.275
Q6UX71-2;Q6UX71	PLXDC2	Plexin domain-containing protein 2	53.911	2	2	6	6	6	4.9336
Q6UXB8-2;Q6UXB8	PI16	Peptidase inhibitor 16	29.674	2	2	119	7.4	7.4	7.9298
Q76LX8-3;Q76LX8-2;Q76LX8	ADAMTS13	A disintegrin and metalloproteinase with thrombospondin motifs 13	144.52	3	3	5	3.1	3.1	3.6845
Q92820	GGH	Gamma-glutamyl hydrolase	35.964	4	4	15	16.4	16.4	19.902
Q96IY4;A0A087WSY5;Q96IY4-2	CPB2	Carboxypeptidase B2	48.424	14	14	2371	43.5	43.5	323.31
Q96KN2;J3KRP0	CNDP1	Beta-Ala-His dipeptidase	56.705	11	11	653	34.5	34.5	170.85
Q96PD5;Q96PD5-2	PGLYRP2	N-acetylmuramoyl-L-alanine amidase	62.216	17	17	5302	48.3	48.3	323.31
Q9BXR6	CFHR5	Complement factor H-related protein 5	64.419	2	2	24	5.1	5.1	13.871
Q9H7D0	DOCK5	Dedicator of cytokinesis protein 5	215.31	3	3	6	2.1	2.1	2.7061
Q9NPH3-3;Q9NPH3-2;Q9NPH3;Q9NPH3-5;C9J1D9;C9J9W1	IL1RAP	Interleukin-1 receptor accessory protein	39.743	4	4	59	11.8	11.8	9.3395
Q9NZP8	C1RL	Complement C1r subcomponent-like protein	53.498	5	5	536	16.8	16.8	81.476
Q9UGM5;E9PG08;Q9UGM5-2	FETUB	Fetuin-B	42.054	7	7	1373	32.2	32.2	99.1
Q9UHG3;Q9UHG3-2;F8W8W4;C9K055	PCYOX1	Prenylcysteine oxidase 1	56.639	9	9	541	22.8	22.8	76.046
Q9UNW1-3;Q9UNW1-2;Q9UNW1	MINPP1	Multiple inositol polyphosphate phosphatase 1	31.475	2	2	29	8.8	8.8	6.2234
Q9Y5Y7	LYVE1	Lymphatic vessel endothelial hyaluronic acid receptor 1	35.213	4	4	108	10.9	10.9	51.413
